# Supplementary material for: Transcriptomic analyses reveal the expression and regulation of genes associated with resistance to early leaf spot in peanut
Source: BMC Res Notes. 2020 Aug 11;13:381. doi: 10.1186/s13104-020-05225-9 (PMC7418390; doi:10.1186/s13104-020-05225-9)
Supplement: Supplementary file 2 — Additional file 2: Table S1. List of 133 differentially expressed genes identified between the R line and the S line. [file 13104_2020_5225_MOESM2_ESM.xlsx]

## Sheet: Group904-VS-Group1006.EBseq.int
geneID	Group904-VS-Group1006.EBseq	Symbol	Cellular Component	Molecular Function	Biological Process	Kegg Orthology	Nr Description
Araip.MUA1X	2.3	Araip.MUA1X//Araip.MUA1X	NA	NA	NA	K02350//DNA polymerase zeta [EC:2.7.7.7]	gi|920700024|gb|KOM43249.1|//hypothetical protein LR48_Vigan05g085300 [Vigna angularis]
Araip.IB1WH	2.35	Araip.IB1WH//Araip.IB1WH	NA	NA	NA	NA	gi|593801220|ref|XP_007163647.1|//hypothetical protein PHAVU_001G252100g [Phaseolus vulgaris]
Araip.Q66IT	2.36	Araip.Q66IT//Araip.Q66IT	NA	GO:0008238//exopeptidase activity;GO:0005488//binding	NA	NA	gi|593270517|ref|XP_007136996.1|//hypothetical protein PHAVU_009G091300g [Phaseolus vulgaris]
Araip.JHK0J	2.15	Araip.JHK0J//Araip.JHK0J	NA	NA	NA	NA	gi|828335572|ref|XP_012575443.1|//PREDICTED: uncharacterized protein LOC101515413 isoform X2 [Cicer arietinum]
Araip.498BF	2.23	Araip.498BF//Araip.498BF	NA	GO:0000166//nucleotide binding;GO:0004672//protein kinase activity	NA	K04733//interleukin-1 receptor-associated kinase 4 [EC:2.7.11.1]	gi|920687689|gb|KOM31672.1|//hypothetical protein LR48_Vigan01g122700 [Vigna angularis]
Araip.K4K40	2.19	Araip.K4K40//Araip.K4K40	NA	NA	NA	K05909//laccase [EC:1.10.3.2];K02948//small subunit ribosomal protein S11	gi|723689023|ref|XP_010319213.1|//PREDICTED: uncharacterized protein LOC101255289 [Solanum lycopersicum]
Araip.A8BYM	3.05	Araip.A8BYM//Araip.A8BYM	NA	NA	NA	NA	NA
Araip.BV0ZS	2.97	Araip.BV0ZS//Araip.BV0ZS	NA	GO:0030246//carbohydrate binding	NA	K04733//interleukin-1 receptor-associated kinase 4 [EC:2.7.11.1]	gi|951110|gb|AAA74572.1|//Mannose/glucose-binding lectin precursor [Arachis hypogaea]
Araip.T5LY8	2.52	Araip.T5LY8//Araip.T5LY8	NA	NA	NA	NA	gi|828291808|ref|XP_012575637.1|//PREDICTED: uncharacterized protein LOC101493892 [Cicer arietinum]
Araip.X5UU2	2.7	Araip.X5UU2//Araip.X5UU2	NA	NA	NA	NA	NA
Araip.XEA6C	2.73	Araip.XEA6C//Araip.XEA6C	NA	NA	NA	K14304//nuclear pore complex protein Nup85	gi|502151260|ref|XP_004508353.1|//PREDICTED: uncharacterized protein LOC101492469 isoform X2 [Cicer arietinum]
Araip.854BV	2.83	Araip.854BV//Araip.854BV	NA	NA	NA	K05909//laccase [EC:1.10.3.2]	gi|723689023|ref|XP_010319213.1|//PREDICTED: uncharacterized protein LOC101255289 [Solanum lycopersicum]
Araip.JWY2J	2.78	Araip.JWY2J//Araip.JWY2J	NA	NA	NA	K16810//TBCC domain-containing protein 1	gi|734389685|gb|KHN26370.1|//TBCC domain-containing protein 1 [Glycine soja]
Araip.28WNV	2.79	Araip.28WNV//Araip.28WNV	NA	NA	NA	K05768//gelsolin	gi|224138062|ref|XP_002322720.1|//Villin 2 family protein [Populus trichocarpa]
Araip.U28RZ	2.79	Araip.U28RZ//Araip.U28RZ	NA	NA	NA	NA	gi|922344664|ref|XP_013449251.1|//hypothetical protein MTR_7g073510 [Medicago truncatula]
Araip.X6HGP	1.22	Araip.X6HGP//Araip.X6HGP	NA	GO:0046914//transition metal ion binding;GO:0003824//catalytic activity	GO:0008152//metabolic process;GO:0009642//response to light intensity;GO:0048869//cellular developmental process	K00344//NADPH2:quinone reductase [EC:1.6.5.5]	gi|659073323|ref|XP_008437000.1|//PREDICTED: probable quinone oxidoreductase [Cucumis melo]
Araip.ZF6C1	1.26	Araip.ZF6C1//Araip.ZF6C1	NA	NA	NA	K17292//tubulin-specific chaperone A	gi|351725067|ref|NP_001238615.1|//uncharacterized protein LOC100500215 [Glycine max]
Araip.C3VGU	1.28	Araip.C3VGU//Araip.C3VGU	GO:0043231//intracellular membrane-bounded organelle	GO:0003677//DNA binding;GO:0001071	GO:0006351//transcription, DNA-templated	K09338//homeobox-leucine zipper protein	gi|920708678|gb|KOM50675.1|//hypothetical protein LR48_Vigan08g150200 [Vigna angularis]
Araip.NQT6T	1.28	Araip.NQT6T//Araip.NQT6T	NA	NA	NA	NA	NA
Araip.F3YGN	1.14	Araip.F3YGN//Araip.F3YGN	NA	NA	NA	NA	gi|672142469|ref|XP_008795090.1|//PREDICTED: uncharacterized protein LOC103710934 isoform X3 [Phoenix dactylifera]
Araip.5YD2B	1.11	Araip.5YD2B//Araip.5YD2B	NA	NA	NA	K19613//leucine-rich repeat protein SHOC2;K10406//kinesin family member C2/C3	gi|828292805|ref|XP_012568018.1|//PREDICTED: LOW QUALITY PROTEIN: uncharacterized protein LOC101493367 [Cicer arietinum]
Araip.72HM2	1.1	Araip.72HM2//Araip.72HM2	NA	NA	NA	NA	gi|920687494|gb|KOM31477.1|//hypothetical protein LR48_Vigan01g103200 [Vigna angularis]
Araip.87FXG	1.05	Araip.87FXG//Araip.87FXG	NA	NA	NA	K13418//somatic embryogenesis receptor kinase 1 [EC:2.7.10.1 2.7.11.1];K04733//interleukin-1 receptor-associated kinase 4 [EC:2.7.11.1]	gi|955358808|ref|XP_014621269.1|//PREDICTED: probable LRR receptor-like serine/threonine-protein kinase At5g45780 isoform X1 [Glycine max]
Araip.UYS8R	1.06	Araip.UYS8R//Araip.UYS8R	NA	NA	NA	NA	gi|571483454|ref|XP_006589244.1|//PREDICTED: uncharacterized protein LOC100813397 isoform X2 [Glycine max]
Araip.KW8H9	1	Araip.KW8H9//Araip.KW8H9	NA	NA	NA	NA	gi|593703945|ref|XP_007152375.1|//hypothetical protein PHAVU_004G124800g [Phaseolus vulgaris]
Araip.DV5FU	1.02	Araip.DV5FU//Araip.DV5FU	NA	NA	NA	K14304//nuclear pore complex protein Nup85	NA
Araip.VQ7IV	1.03	Araip.VQ7IV//Araip.VQ7IV	NA	NA	NA	K17604//zinc finger SWIM domain-containing protein 3;K01051//pectinesterase [EC:3.1.1.11]	gi|593785233|ref|XP_007155657.1|//hypothetical protein PHAVU_003G220500g [Phaseolus vulgaris]
Araip.6T6S8	1.6	Araip.6T6S8//Araip.6T6S8	NA	NA	NA	K12607//CCR4-NOT transcription complex subunit 10	gi|571498529|ref|XP_006594244.1|//PREDICTED: CCR4-NOT transcription complex subunit 10-like isoform X1 [Glycine max]
Araip.WQT6M	1.6	Araip.WQT6M//Araip.WQT6M	NA	NA	NA	K03255//protein TIF31	gi|923683142|ref|XP_013654223.1|//PREDICTED: protein TSS-like [Brassica napus]
Araip.H9YL4	1.55	Araip.H9YL4//Araip.H9YL4	NA	NA	NA	K02335//DNA polymerase I [EC:2.7.7.7]	gi|947097534|gb|KRH46119.1|//hypothetical protein GLYMA_08G313400 [Glycine max]
Araip.U0YME	1.55	Araip.U0YME//Araip.U0YME	NA	NA	NA	K19613//leucine-rich repeat protein SHOC2;K15078//structure-specific endonuclease subunit SLX1 [EC:3.6.1.-]	gi|532127432|gb|AGT75396.1|//CC-NBS-LRR disease resistance protein [Cicer arietinum]
Araip.K6RJH	1.41	Araip.K6RJH//Araip.K6RJH	NA	NA	NA	K17964//leucine-rich PPR motif-containing protein, mitochondrial	gi|568826145|ref|XP_006467434.1|//PREDICTED: pentatricopeptide repeat-containing protein At1g11710, mitochondrial [Citrus sinensis]
Araip.KFG3S	1.4	Araip.KFG3S//Araip.KFG3S	NA	GO:0005504//fatty acid binding	NA	K02335//DNA polymerase I [EC:2.7.7.7]	gi|743906644|ref|XP_011046746.1|//PREDICTED: acyl-CoA-binding domain-containing protein 1-like [Populus euphratica]
Araip.HUT0A	1.48	Araip.HUT0A//Araip.HUT0A	NA	NA	NA	K05768//gelsolin	gi|502150286|ref|XP_004507880.1|//PREDICTED: villin-4-like isoform X1 [Cicer arietinum]
Araip.JMY44	1.45	Araip.JMY44//Araip.JMY44	NA	NA	NA	K19613//leucine-rich repeat protein SHOC2;K15078//structure-specific endonuclease subunit SLX1 [EC:3.6.1.-]	gi|502141946|ref|XP_004504716.1|//PREDICTED: putative disease resistance protein RGA4 [Cicer arietinum]
Araip.9A8CM	1.95	Araip.9A8CM//Araip.9A8CM	NA	NA	NA	K03661//V-type H+-transporting ATPase 21kDa proteolipid subunit	gi|641860896|gb|KDO79584.1|//hypothetical protein CISIN_1g043153mg, partial [Citrus sinensis]
Araip.BDN74	1.99	Araip.BDN74//Araip.BDN74	NA	NA	NA	NA	gi|502156687|ref|XP_004510597.1|//PREDICTED: uncharacterized protein LOC101499322 [Cicer arietinum]
Araip.X0YWA	1.76	Araip.X0YWA//Araip.X0YWA	NA	GO:0032559//adenyl ribonucleotide binding;GO:0042623//ATPase activity, coupled	NA	K14811//ATP-dependent RNA helicase DBP3 [EC:3.6.4.13]	gi|356531475|ref|XP_003534303.1|//PREDICTED: DEAD-box ATP-dependent RNA helicase 5-like [Glycine max]
Araip.ZN9XB	1.86	Araip.ZN9XB//Araip.ZN9XB	NA	NA	NA	K19041//E3 ubiquitin-protein ligase RNF38/44 [EC:2.3.2.27]	gi|734428075|gb|KHN44580.1|//E3 ubiquitin ligase BIG BROTHER-related [Glycine soja]
Araip.A5QCH	6.4	Araip.A5QCH//Araip.A5QCH	NA	NA	NA	K07466//replication factor A1;K15255//ATP-dependent DNA helicase PIF1 [EC:3.6.4.12]	gi|828322180|ref|XP_012572976.1|//PREDICTED: LOW QUALITY PROTEIN: uncharacterized protein LOC101488896 [Cicer arietinum]
Araip.BY5AN	5.91	Araip.BY5AN//Araip.BY5AN	NA	NA	NA	K07466//replication factor A1;K15255//ATP-dependent DNA helicase PIF1 [EC:3.6.4.12]	gi|828322180|ref|XP_012572976.1|//PREDICTED: LOW QUALITY PROTEIN: uncharacterized protein LOC101488896 [Cicer arietinum]
Araip.YN7KH	5.62	Araip.YN7KH//Araip.YN7KH	NA	NA	NA	K12261//2-hydroxyacyl-CoA lyase 1 [EC:4.1.-.-]	gi|565453266|ref|XP_006286488.1|//hypothetical protein CARUB_v10000584mg [Capsella rubella]
Araip.6A18Q	5.71	Araip.6A18Q//Araip.6A18Q	NA	NA	NA	NA	NA
Araip.C1YUH	5.68	Araip.C1YUH//Araip.C1YUH	NA	NA	NA	NA	NA
Araip.50SLA	4.27	Araip.50SLA//Araip.50SLA	NA	NA	NA	NA	gi|955325978|ref|XP_014632257.1|//PREDICTED: protein ROOT PRIMORDIUM DEFECTIVE 1-like isoform X3 [Glycine max]
Araip.I7XLA	4.07	Araip.I7XLA//Araip.I7XLA	NA	NA	NA	NA	gi|947097791|gb|KRH46376.1|//hypothetical protein GLYMA_08G329800 [Glycine max]
Araip.KTB5G	3.74	Araip.KTB5G//Araip.KTB5G	NA	NA	NA	K00640//serine O-acetyltransferase [EC:2.3.1.30]	gi|922356378|ref|XP_003614127.2|//plant/T31B5-30 protein [Medicago truncatula]
Araip.5B0YH	3.5	Araip.5B0YH//Araip.5B0YH	NA	NA	NA	K12261//2-hydroxyacyl-CoA lyase 1 [EC:4.1.-.-]	gi|661894298|emb|CDP02739.1|//unnamed protein product [Coffea canephora]
Araip.CR951	3.49	Araip.CR951//Araip.CR951	NA	NA	NA	K15255//ATP-dependent DNA helicase PIF1 [EC:3.6.4.12]	gi|947068996|gb|KRH17887.1|//hypothetical protein GLYMA_13G025100 [Glycine max]
Araip.XJG3G	3.49	Araip.XJG3G//Araip.XJG3G	NA	NA	NA	K15405//midchain alkane hydroxylase	gi|922342370|ref|XP_013448110.1|//cytochrome P450 family protein [Medicago truncatula]
Araip.U51ZX	3.37	Araip.U51ZX//Araip.U51ZX	NA	GO:0016462//pyrophosphatase activity;GO:0032559//adenyl ribonucleotide binding	NA	K01810//glucose-6-phosphate isomerase [EC:5.3.1.9]	gi|955316990|ref|XP_014630290.1|//PREDICTED: pachytene checkpoint protein 2 homolog isoform X2 [Glycine max]
Araip.YC5SB	3.27	Araip.YC5SB//Araip.YC5SB	NA	NA	NA	K09680//type II pantothenate kinase [EC:2.7.1.33]	NA
Araip.Q563H	-7.39	Araip.Q563H//Araip.Q563H	NA	NA	NA	NA	NA
Araip.Y0GXG	-7.85	Araip.Y0GXG//Araip.Y0GXG	NA	NA	NA	K20628//expansin	gi|255648310|gb|ACU24607.1|//unknown [Glycine max]
Araip.4G0SR	-6.34	Araip.4G0SR//Araip.4G0SR	NA	GO:0016491//oxidoreductase activity	GO:0008152//metabolic process	K00422//polyphenol oxidase [EC:1.10.3.1]	gi|734337614|gb|KHN08551.1|//Polyphenol oxidase A1, chloroplastic [Glycine soja]
Araip.HI7BJ	-6	Araip.HI7BJ//Araip.HI7BJ	NA	GO:0030695//GTPase regulator activity	NA	K20177//vacuolar protein sorting-associated protein 3	gi|566148424|ref|XP_006368804.1|//hypothetical protein POPTR_0001s11570g [Populus trichocarpa]
Araip.Z83DR	-4.69	Araip.Z83DR//Araip.Z83DR	NA	NA	NA	NA	NA
Araip.JWB3B	-4.88	Araip.JWB3B//Araip.JWB3B	NA	NA	NA	K04733//interleukin-1 receptor-associated kinase 4 [EC:2.7.11.1]	gi|251748500|gb|ACT11052.1|//thaumatin-like protein [Arachis diogoi]
Araip.NB9WZ	-4.82	Araip.NB9WZ//Araip.NB9WZ	NA	NA	NA	NA	NA
Araip.QZ06Q	-5.19	Araip.QZ06Q//Araip.QZ06Q	NA	NA	NA	NA	gi|357499799|ref|XP_003620188.1|//Lipid transfer protein [Medicago truncatula]
Araip.56E0J	-5.48	Araip.56E0J//Araip.56E0J	NA	NA	NA	K04733//interleukin-1 receptor-associated kinase 4 [EC:2.7.11.1]	gi|920692056|gb|KOM35281.1|//hypothetical protein LR48_Vigan02g143100 [Vigna angularis]
Araip.X30UY	-5.53	Araip.X30UY//Araip.X30UY	NA	NA	NA	NA	gi|734347624|gb|KHN11482.1|//B3 domain-containing protein [Glycine soja]
Araip.3S8HT	-2.11	Araip.3S8HT//Araip.3S8HT	NA	GO:0004312//fatty acid synthase activity	GO:0006631//fatty acid metabolic process	K00648//3-oxoacyl-[acyl-carrier-protein] synthase III [EC:2.3.1.180]	gi|210110543|gb|ACJ07143.1|//beta-ketoacyl-ACP synthase III-1 [Arachis hypogaea]
Araip.BH52X	-2.11	Araip.BH52X//Araip.BH52X	NA	NA	NA	K11000//callose synthase [EC:2.4.1.-]	gi|922337769|ref|XP_013446874.1|//glucan synthase-like protein [Medicago truncatula]
Araip.96S4T	-2.25	Araip.96S4T//Araip.96S4T	NA	NA	NA	NA	NA
Araip.SBF6Q	-2.25	Araip.SBF6Q//Araip.SBF6Q	NA	NA	NA	NA	NA
Araip.Z7XRR	-2.18	Araip.Z7XRR//Araip.Z7XRR	NA	NA	NA	K14442//ATP-dependent RNA helicase DHX36 [EC:3.6.4.13]	gi|593794909|ref|XP_007160493.1|//hypothetical protein PHAVU_002G326400g [Phaseolus vulgaris]
Araip.20N3J	-2.2	Araip.20N3J//Araip.20N3J	NA	NA	NA	NA	gi|593639543|ref|XP_007143097.1|//hypothetical protein PHAVU_007G043200g [Phaseolus vulgaris]
Araip.AQC51	-2.22	Araip.AQC51//Araip.AQC51	NA	NA	NA	K14209//solute carrier family 36 (proton-coupled amino acid transporter)	gi|950963672|ref|XP_014498393.1|//PREDICTED: amino acid permease 8-like [Vigna radiata var. radiata]
Araip.GT6PV	-1.7	Araip.GT6PV//Araip.GT6PV	NA	NA	NA	NA	NA
Araip.UN6YJ	-1.87	Araip.UN6YJ//Araip.UN6YJ	NA	GO:0016740//transferase activity	NA	K13496//UDP-glucosyl transferase 73C [EC:2.4.1.-]	gi|920682489|gb|KOM29261.1|//hypothetical protein LR48_Vigan641s004900 [Vigna angularis]
Araip.CTQ17	-1.9	Araip.CTQ17//Araip.CTQ17	NA	NA	NA	K13496//UDP-glucosyl transferase 73C [EC:2.4.1.-]	gi|920682489|gb|KOM29261.1|//hypothetical protein LR48_Vigan641s004900 [Vigna angularis]
Araip.5X1E3	-1.92	Araip.5X1E3//Araip.5X1E3	NA	NA	NA	NA	NA
Araip.FHQ6L	-1.91	Araip.FHQ6L//Araip.FHQ6L	NA	NA	NA	K14617//LMBR1 domain-containing protein 1	gi|661889765|emb|CDP06485.1|//unnamed protein product [Coffea canephora]
Araip.IW8UC	-1.15	Araip.IW8UC//Araip.IW8UC	NA	NA	NA	NA	gi|694411542|ref|XP_009334129.1|//PREDICTED: uncharacterized protein LOC103926967 [Pyrus x bretschneideri]
Araip.S7MAI	-1.11	Araip.S7MAI//Araip.S7MAI	NA	NA	NA	NA	NA
Araip.RFU26	-1.01	Araip.RFU26//Araip.RFU26	NA	NA	NA	K14003//prolactin regulatory element-binding protein	gi|502118214|ref|XP_004496156.1|//PREDICTED: SEC12-like protein 1 [Cicer arietinum]
Araip.TH6MW	-1.08	Araip.TH6MW//Araip.TH6MW	NA	NA	NA	K13484//5-hydroxyisourate hydrolase / 2-oxo-4-hydroxy-4-carboxy-5-ureidoimidazoline decarboxylase [EC:3.5.2.17 4.1.1.97]	gi|342365815|gb|AEL30349.1|//unknown [Arachis hypogaea]
Araip.25V4H	-1.05	Araip.25V4H//Araip.25V4H	NA	NA	NA	NA	gi|388515759|gb|AFK45941.1|//unknown [Lotus japonicus]
Araip.966V4	-1.05	Araip.966V4//Araip.966V4	GO:0044464//cell part	GO:0008092//cytoskeletal protein binding	NA	K05765//cofilin	gi|84028521|gb|ABC49719.1|//actin depolymerizing factor-like protein [Arachis hypogaea]
Araip.IK389	-1.28	Araip.IK389//Araip.IK389	NA	NA	NA	K14442//ATP-dependent RNA helicase DHX36 [EC:3.6.4.13]	gi|734377170|gb|KHN21647.1|//Putative ATP-dependent RNA helicase DHX36 [Glycine soja]
Araip.PP9AX	-1.27	Araip.PP9AX//Araip.PP9AX	NA	GO:0004033//aldo-keto reductase (NADP) activity	GO:0008152//metabolic process	K17744//L-galactose dehydrogenase [EC:1.1.1.316];K05275//pyridoxine 4-dehydrogenase [EC:1.1.1.65]	gi|965607634|dbj|BAT94125.1|//hypothetical protein VIGAN_08069800 [Vigna angularis var. angularis]
Araip.TC9XH	-1.33	Araip.TC9XH//Araip.TC9XH	NA	NA	NA	K03097//casein kinase II subunit alpha [EC:2.7.11.1];K01068//acyl-coenzyme A thioesterase 1/2/4 [EC:3.1.2.2]	gi|922379650|ref|XP_013460059.1|//nudix family hydrolase [Medicago truncatula]
Araip.WF303	-1.36	Araip.WF303//Araip.WF303	NA	NA	NA	K15078//structure-specific endonuclease subunit SLX1 [EC:3.6.1.-]	gi|502141946|ref|XP_004504716.1|//PREDICTED: putative disease resistance protein RGA4 [Cicer arietinum]
Araip.A31GS	-1.46	Araip.A31GS//Araip.A31GS	NA	NA	NA	K09550//prefoldin subunit 4	NA
Araip.46HFM	-1.42	Araip.46HFM//Araip.46HFM	NA	NA	NA	NA	gi|363806920|ref|NP_001242049.1|//uncharacterized protein LOC100817709 [Glycine max]
Araip.BPZ4T	-1.43	Araip.BPZ4T//Araip.BPZ4T	NA	NA	NA	K00799//glutathione S-transferase [EC:2.5.1.18]	gi|593794025|ref|XP_007160051.1|//hypothetical protein PHAVU_002G288500g [Phaseolus vulgaris]
Araip.UEA09	-1.53	Araip.UEA09//Araip.UEA09	NA	NA	NA	NA	NA
Araip.CHM06	-1.57	Araip.CHM06//Araip.CHM06	NA	NA	NA	NA	gi|950935786|ref|XP_014517396.1|//PREDICTED: uncharacterized protein LOC106774881 [Vigna radiata var. radiata]
Araip.DP132	-1.58	Araip.DP132//Araip.DP132	NA	NA	NA	NA	NA
Araip.7P115	-2.96	Araip.7P115//Araip.7P115	NA	NA	NA	K20183//Vam6/Vps39-like protein vacuolar protein sorting-associated protein 39	gi|571435814|ref|XP_003517237.2|//PREDICTED: vam6/Vps39-like protein [Glycine max]
Araip.AG2WX	-2.94	Araip.AG2WX//Araip.AG2WX	NA	GO:0008135//translation factor activity, RNA binding;GO:0032561//guanyl ribonucleotide binding;GO:0017111//nucleoside-triphosphatase activity	GO:0006412//translation;GO:0009207//purine ribonucleoside triphosphate catabolic process	K03234//elongation factor 2	gi|728813961|gb|KHG01390.1|//Elongation factor 2 [Gossypium arboreum]
Araip.5WL8Q	-3.11	Araip.5WL8Q//Araip.5WL8Q	NA	GO:0016491//oxidoreductase activity	NA	K17609//nucleoredoxin [EC:1.8.1.8]	gi|593781401|ref|XP_007153741.1|//hypothetical protein PHAVU_003G061100g [Phaseolus vulgaris]
Araip.R4F7W	-3.09	Araip.R4F7W//Araip.R4F7W	NA	NA	NA	K09647//mitochondrial inner membrane protease subunit 1 [EC:3.4.21.-]	gi|922334212|ref|XP_013445096.1|//inner membrane protease subunit-like protein [Medicago truncatula]
Araip.GM47Q	-3.06	Araip.GM47Q//Araip.GM47Q	NA	NA	NA	NA	NA
Araip.V8NJN	-3.03	Araip.V8NJN//Araip.V8NJN	NA	NA	NA	K14487//auxin responsive GH3 gene family	gi|920688398|gb|KOM32381.1|//hypothetical protein LR48_Vigan01g193700 [Vigna angularis]
Araip.5D9MY	-2.63	Araip.5D9MY//Araip.5D9MY	NA	NA	NA	NA	NA
Araip.2A041	-2.64	Araip.2A041//Araip.2A041	NA	NA	NA	K02717//photosystem II oxygen-evolving enhancer protein 2	NA
Araip.W2UTQ	-2.64	Araip.W2UTQ//Araip.W2UTQ	NA	NA	NA	NA	NA
Araip.0H886	-2.71	Araip.0H886//Araip.0H886	NA	NA	NA	K00599//methyltransferase-like protein 6 [EC:2.1.1.-]	gi|950995187|ref|XP_014505324.1|//PREDICTED: uncharacterized protein LOC106765272 isoform X1 [Vigna radiata var. radiata]
Araip.K2RZJ	-2.77	Araip.K2RZJ//Araip.K2RZJ	NA	NA	NA	K17545//serine/threonine-protein kinase ULK4 [EC:2.7.11.1]	gi|502079551|ref|XP_004486295.1|//PREDICTED: uncharacterized protein LOC101494929 [Cicer arietinum]
Araip.S4KQV	-2.34	Araip.S4KQV//Araip.S4KQV	NA	NA	NA	NA	gi|731404749|ref|XP_010655541.1|//PREDICTED: SAP-like protein BP-73 isoform X2 [Vitis vinifera]
Araip.Z3L1S	-2.37	Araip.Z3L1S//Araip.Z3L1S	NA	NA	NA	NA	gi|566165127|ref|XP_002305063.2|//hypothetical protein POPTR_0004s05760g [Populus trichocarpa]
Araip.IU5QT	-2.55	Araip.IU5QT//Araip.IU5QT	NA	NA	NA	K18875//enhanced disease susceptibility 1 protein	gi|734363880|gb|KHN16941.1|//Lipase [Glycine soja]
Araip.8I5KC	-2.52	Araip.8I5KC//Araip.8I5KC	NA	NA	NA	NA	gi|734355893|gb|KHN14010.1|//hypothetical protein glysoja_041619 [Glycine soja]
Araip.PY2X3	-2.51	Araip.PY2X3//Araip.PY2X3	NA	NA	NA	K14985//26-hydroxylase [EC:1.14.-.-];K07408//cytochrome P450 family 1 subfamily A polypeptide 1 [EC:1.14.14.1]	gi|950973624|ref|XP_014500762.1|//PREDICTED: cytochrome P450 CYP82D47-like [Vigna radiata var. radiata]
Araip.FQ83Q	-2.44	Araip.FQ83Q//Araip.FQ83Q	NA	NA	NA	K10523//speckle-type POZ protein;K08332	gi|223540124|gb|EEF41701.1|//protein binding protein, putative [Ricinus communis]
Araip.V5NIN	-2.48	Araip.V5NIN//Araip.V5NIN	NA	NA	NA	NA	NA
Araip.243AX	-4.34	Araip.243AX//Araip.243AX	NA	NA	NA	NA	gi|806310|gb|AAA66288.1|//proline-rich protein [Glycine max]
Araip.7ZW9R	-4.28	Araip.7ZW9R//Araip.7ZW9R	NA	NA	NA	NA	NA
Araip.R8A5S	-3.96	Araip.R8A5S//Araip.R8A5S	NA	NA	NA	K16292//KDEL-tailed cysteine endopeptidase [EC:3.4.22.-];K01365//cathepsin L [EC:3.4.22.15]	gi|502083837|ref|XP_004487579.1|//PREDICTED: senescence-specific cysteine protease SAG39-like [Cicer arietinum]
Araip.A1E81	-3.99	Araip.A1E81//Araip.A1E81	NA	NA	NA	NA	NA
Araip.SZ224	-3.98	Araip.SZ224//Araip.SZ224	NA	GO:0046914//transition metal ion binding;GO:0003824//catalytic activity	GO:0008152//metabolic process	K18980//2-methylene-furan-3-one reductase [EC:1.3.1.105]	gi|388501462|gb|AFK38797.1|//unknown [Medicago truncatula]
Araip.AMY99	-4.11	Araip.AMY99//Araip.AMY99	NA	NA	NA	K04628//ceramide galactosyltransferase [EC:2.4.1.47];K13493//cytokinin-N-glucosyltransferase [EC:2.4.1.-];K00699//glucuronosyltransferase [EC:2.4.1.17]	gi|356539913|ref|XP_003538437.1|//PREDICTED: UDP-glycosyltransferase 76F1-like [Glycine max]
Araip.RE8JQ	-4.07	Araip.RE8JQ//Araip.RE8JQ	NA	NA	NA	NA	gi|920711850|gb|KOM53099.1|//hypothetical protein LR48_Vigan09g175800 [Vigna angularis]
Araip.68NU9	-3.29	Araip.68NU9//Araip.68NU9	NA	NA	NA	K11000//callose synthase [EC:2.4.1.-]	gi|955321506|ref|XP_014631274.1|//PREDICTED: callose synthase 5-like [Glycine max]
Araip.XFE0G	-3.32	Araip.XFE0G//Araip.XFE0G	NA	GO:0046872//metal ion binding;GO:0016798//hydrolase activity, acting on glycosyl bonds	GO:0008152//metabolic process	K01176//alpha-amylase [EC:3.2.1.1]	gi|502125779|ref|XP_004499060.1|//PREDICTED: alpha-amylase-like [Cicer arietinum]
Araip.CX9E5	-3.33	Araip.CX9E5//Araip.CX9E5	NA	NA	NA	K17609//nucleoredoxin [EC:1.8.1.8]	gi|593781401|ref|XP_007153741.1|//hypothetical protein PHAVU_003G061100g [Phaseolus vulgaris]
Araip.S5EJ7	-3.33	Araip.S5EJ7//Araip.S5EJ7	GO:0044464//cell part	GO:0016709//oxidoreductase activity, acting on paired donors, with incorporation or reduction of molecular oxygen, NAD(P)H as one donor, and incorporation of one atom of oxygen;GO:0005506//iron ion binding;GO:0016712//oxidoreductase activity, acting on paired donors, with incorporation or reduction of molecular oxygen, reduced flavin or flavoprotein as one donor, and incorporation of one atom of …	GO:0008152//metabolic process	K13260//isoflavone 2'-hydroxylase [EC:1.14.13.89]	gi|5915842|sp|P93147.2|C81E1_GLYEC//RecName: Full=Isoflavone 2'-hydroxylase; AltName: Full=CYP GE-3; AltName: Full=Cytochrome P450 81E1; AltName: Full=Cytochrome P450 91A4 [Glycyrrhiza echinata]
Araip.KKI42	-3.48	Araip.KKI42//Araip.KKI42	NA	NA	NA	K17609//nucleoredoxin [EC:1.8.1.8]	NA
Araip.1Z7ZW	-3.37	Araip.1Z7ZW//Araip.1Z7ZW	NA	NA	NA	NA	gi|670409012|ref|XP_008645776.1|//PREDICTED: abscisic stress-ripening protein 3-like [Zea mays]
Araip.8W42M	-3.39	Araip.8W42M//Araip.8W42M	NA	NA	NA	NA	gi|356510772|ref|XP_003524108.1|//PREDICTED: uncharacterized protein LOC100785991 [Glycine max]
Araip.JZ9DY	-3.43	Araip.JZ9DY//Araip.JZ9DY	NA	NA	NA	K05643//ATP-binding cassette, subfamily A (ABC1), member 3	gi|823134023|ref|XP_012466846.1|//PREDICTED: ABC transporter A family member 1 isoform X1 [Gossypium raimondii]
Araip.BPR1L	-3.41	Araip.BPR1L//Araip.BPR1L	NA	GO:0005488//binding	GO:0010876//lipid localization	NA	gi|593692680|ref|XP_007146882.1|//hypothetical protein PHAVU_006G078400g [Phaseolus vulgaris]
Araip.XC3V5	-3.42	Araip.XC3V5//Araip.XC3V5	NA	NA	NA	K01051//pectinesterase [EC:3.1.1.11]	gi|951031114|ref|XP_014515069.1|//PREDICTED: pectinesterase 2-like [Vigna radiata var. radiata]
Araip.2FR4G	-3.79	Araip.2FR4G//Araip.2FR4G	NA	GO:0016301//kinase activity	GO:0006656//phosphatidylcholine biosynthetic process	K14156//choline/ethanolamine kinase [EC:2.7.1.32 2.7.1.82]	gi|593703080|ref|XP_007151943.1|//hypothetical protein PHAVU_004G089000g [Phaseolus vulgaris]
Araip.BE7TA	-3.79	Araip.BE7TA//Araip.BE7TA	NA	NA	NA	K13946//auxin influx carrier (AUX1 LAX family)	gi|356537645|ref|XP_003537336.1|//PREDICTED: uncharacterized protein At5g03900, chloroplastic-like [Glycine max]
Araip.41MB0	-3.82	Araip.41MB0//Araip.41MB0	NA	NA	NA	NA	NA
Araip.XJD82	-3.82	Araip.XJD82//Araip.XJD82	NA	GO:0004558//alpha-1,4-glucosidase activity	GO:0044238//primary metabolic process	K01193//beta-fructofuranosidase [EC:3.2.1.26]	gi|356556769|ref|XP_003546695.1|//PREDICTED: beta-fructofuranosidase, cell wall isozyme-like [Glycine max]
Araip.NC0R6	-3.62	Araip.NC0R6//Araip.NC0R6	NA	NA	NA	K08960//casein kinase 1, epsilon [EC:2.7.11.1]	gi|947087155|gb|KRH35876.1|//hypothetical protein GLYMA_10G269700 [Glycine max]
Araip.ILM6Q	-3.54	Araip.ILM6Q//Araip.ILM6Q	GO:0043231//intracellular membrane-bounded organelle	GO:0017136//NAD-dependent histone deacetylase activity	GO:0006325//chromatin organization;GO:0006476//protein deacetylation	K06067//histone deacetylase 1/2 [EC:3.5.1.98]	gi|920708591|gb|KOM50588.1|//hypothetical protein LR48_Vigan08g141500 [Vigna angularis]
Araip.3BT9V	-3.58	Araip.3BT9V//Araip.3BT9V	NA	NA	NA	K08592//sentrin-specific protease 1 [EC:3.4.22.68];K09519//DnaJ homolog subfamily B member 13	gi|357483793|ref|XP_003612183.1|//Ulp1 protease family, carboxy-terminal domain protein [Medicago truncatula]
Araip.FT50Q	-3.57	Araip.FT50Q//Araip.FT50Q	NA	NA	NA	K19307//25S rRNA (uracil2634-N3)-methyltransferase [EC:2.1.1.313]	gi|922349434|ref|XP_003620379.2|//hypothetical protein MTR_6g082180 [Medicago truncatula]
